# Supplementary material for: Epidemiological Survey and Risk Factor Analysis of 14 Potential Pathogens in Golden Snub-Nosed Monkeys at Shennongjia National Nature Reserve, China
Source: Pathogens. 2023 Mar 18;12(3):483. doi: 10.3390/pathogens12030483 (PMC10051804; doi:10.3390/pathogens12030483)
Supplement: Supplementary file 1 [file pathogens-12-00483-s001.zip]

Archive with 1 entries (1 files):
- pathogens-2252770-supplementary.pdf
